# Supplementary material for: Of Mice and Fungi: Coccidioides spp. Distribution Models
Source: J Fungi (Basel). 2020 Nov 27;6(4):320. doi: 10.3390/jof6040320 (PMC7712536; doi:10.3390/jof6040320)
Supplement: Supplementary file 1 [file jof-06-00320-s001.zip]

Archive with 5 entries (4 files):
- Supplementary Figures.docx
- __MACOSX/
- __MACOSX/._Supplementary Figures.docx
- Table S1.docx
- __MACOSX/._Table S1.docx
